# Supplementary material for: Lipoteichoic Acid from Lacticaseibacillus rhamnosus GG Modulates Dendritic Cells and T Cells in the Gut
Source: Nutrients. 2022 Feb 8;14(3):723. doi: 10.3390/nu14030723 (PMC8839024; doi:10.3390/nu14030723)
Supplement: Supplementary file 1 [file nutrients-14-00723-s001.zip]

Archive with 1 entries (1 files):
- Friedrich_Figure S1.tif
